# Supplementary material for: Enterobacterales Infection after Intestinal Dominance in Hospitalized Patients
Source: mSphere. 2020 Jul 22;5(4):e00450-20. doi: 10.1128/mSphere.00450-20 (PMC7376504; doi:10.1128/mSphere.00450-20)
Supplement: DATA SET S1 [file mSphere.00450-20-sd001.xlsx]

## Sheet: Metadata
sampleID	age	sex (1=M;2=F)	days_adm_to_swab	case	Case_CULTURE_SOURCE	Case_organism	albumin_baseline	pressors	central_line	Antibiotics	cephalosporin	stratum	Percent_Enterobacterales_16S_imputed	Percent_Enterobacterales_16S_raw	Percent_Enterobacterales_pcrA	pcrA_numerator_CT	pcrA_denominator_CT	Percent_Enterobacterales_pcrB	pcrB_numerator_CT	pcrA_denominator_CT.1	seqID	seqsuccess	BioProject	Accession
285902	49	2	1	FALSE	NA	NA	4.8	0	0	FALSE	FALSE	112	71.2606	71.2606	87.174	15.641	16.46	86.6945	18.084	19.22	s285902	OK	PRJNA631262	SAMN14858658
285936	27	2	-55	TRUE	Sputum	Enterobacter	3.6	0	1	FALSE	FALSE	120	2.77738	2.77738	0.500821	34.32	27.75	4.02636	33.66	30.62	s285936	OK	PRJNA631262	SAMN14858659
285982	66	2	2	FALSE	NA	NA	3.2	0	0	FALSE	FALSE	108	0.0816426	0.0816426	0.00072927	40	23.83	2.32308	30.668	26.83	s285982	OK	PRJNA631262	SAMN14858660
286013	66	1	11	TRUE	Urine	Citrobacter	3.2	0	1	FALSE	FALSE	100	5.11573	5.11573	5.2075	28.411	25.21	8.37649	30.111	28.13	s286013	OK	PRJNA631262	SAMN14858661
286073	47	2	1	TRUE	Urine, Catheterized	Serratia	2.8	0	0	FALSE	FALSE	119	5.49539	5.49539	8.76676	21.726	19.28	6.00632	24.024	21.56	s286073	OK	PRJNA631262	SAMN14858662
286134	40	1	0	FALSE	NA	NA	3.66546	0	0	FALSE	FALSE	42	55.0779	55.0779	87.5771	17.084	17.91	72.3578	19.672	20.55	s286134	OK	PRJNA631262	SAMN14858663
286160	83	1	2	FALSE	NA	NA	3.5	0	0	FALSE	FALSE	124	66.413	66.413	40.2087	22.711	22.46	38.9632	24.766	25	s286160	OK	PRJNA631262	SAMN14858664
286168	49	1	-5	TRUE	Tracheal Aspirate	Klebsiella	3.6	0	1	FALSE	FALSE	6	0.0425909	0.0425909	0.367852	25.643	18.58	2.56786	26.25	22.31	s286168	OK	PRJNA631262	SAMN14858665
286211	58	2	-64	TRUE	Urine	Escherichia	3.5	0	1	FALSE	FALSE	134	60.8873	60.8873	78.6025	18.803	19.52	79.803	20.494	21.76	s286211	OK	PRJNA631262	SAMN14858666
286213	61	1	-70	TRUE	Urine	Klebsiella	4	0	1	FALSE	FALSE	104	10.3122	10.3122	23.2469	21.85	20.81	13.4621	24.154	22.86	s286213	OK	PRJNA631262	SAMN14858667
286275	77	1	1	TRUE	Bronchial Alveolar Lavage	Klebsiella	3.8	0	0	FALSE	FALSE	65	43.0769	43.0769	54.1862	14.063	14.09	54.3143	16.003	16.37	s286275	OK	PRJNA631262	SAMN14858668
286295	69	2	0	FALSE	NA	NA	4.3	0	0	FALSE	FALSE	78	3.78995	3.78995	7.17407	30.759	27.98	7.62985	34.311	31.95	s286295	OK	PRJNA631262	SAMN14858669
286302	54	1	0	FALSE	NA	NA	3.7	0	1	FALSE	FALSE	105	98.1688	98.1688	80.6756	17.334	18.05	83.2089	19.94	21.02	s286302	OK	PRJNA631262	SAMN14858670
286348	75	2	0	FALSE	NA	NA	3.3	0	1	FALSE	FALSE	141	76.9983	76.9983	75.5113	17.066	17.57	78.2237	18.839	19.74	s286348	OK	PRJNA631262	SAMN14858671
286395	82	1	0	TRUE	Bronchial Alveolar Lavage	Klebsiella	3	0	1	FALSE	FALSE	124	88.8975	88.8975	81.1929	19.475	20.24	76.9968	20.705	21.92	s286395	OK	PRJNA631262	SAMN14858672
286447	67	2	0	FALSE	NA	NA	4.7	0	1	FALSE	FALSE	21	35.021	35.021	40.8412	22.236	22.01	33.9412	24.192	24.23	s286447	OK	PRJNA631262	SAMN14858673
286452	47	2	1	FALSE	NA	NA	4	0	1	FALSE	FALSE	119	35.5778	35.5778	68.7637	22.448	22.82	33.523	24.897	24.57	s286452	OK	PRJNA631262	SAMN14858674
286470	53	1	0	FALSE	NA	NA	4.5	0	1	FALSE	FALSE	105	26.5442	26.5442	35.5418	14.259	13.79	27.7851	16.988	16.49	s286470	OK	PRJNA631262	SAMN14858675
286477	40	2	4	FALSE	NA	NA	2.8	0	1	TRUE	FALSE	16	14.3699	14.3699	17.0724	27.175	25.54	15.3367	29.729	28.28	s286477	OK	PRJNA631262	SAMN14858676
286562	38	2	0	FALSE	NA	NA	4	0	0	TRUE	FALSE	51	83.7292	83.7292	72.3906	17.098	17.7	77.1778	18.808	20.03	s286562	OK	PRJNA631262	SAMN14858677
286581	60	1	1	FALSE	NA	NA	4.7	0	0	FALSE	FALSE	104	90.0066	90.0066	72.425	17.895	18.5	80.2919	19.838	21.12	s286581	OK	PRJNA631262	SAMN14858678
286604	53	2	24	FALSE	NA	NA	3.4	0	0	FALSE	FALSE	52	91.7045	91.7045	35.0598	18.141	17.54	33.0607	19.923	19.58	s286604	OK	PRJNA631262	SAMN14858679
286641	35	2	6	TRUE	Urine	Escherichia	4.2	0	0	FALSE	FALSE	16	6.40426	6.40426	4.91673	26.755	23.32	7.13879	29.025	26.47	s286641	OK	PRJNA631262	SAMN14858680
286653	50	1	0	FALSE	NA	NA	4.1	0	0	FALSE	FALSE	148	30.8984	30.8984	NA	13.974	13.9674	NA	14.897	15.478	s286653	OK	PRJNA631262	SAMN14858681
286657	71	1	0	TRUE	Sputum	Klebsiella	3.4	0	1	FALSE	FALSE	103	59.1886	59.1886	111.569	15.944	16.24	98.5969	20.277	20.93	s286657	OK	PRJNA631262	SAMN14858682
286721	42	1	1	FALSE	NA	NA	3.65843	0	1	FALSE	FALSE	98	2.49867	2.49867	NA	25.473	18.0085	NA	22.642	19.1551	s286721	OK	PRJNA631262	SAMN14858683
286723	52	2	1	FALSE	NA	NA	4.2	0	0	FALSE	FALSE	36	2.19452	2.19452	0.0154168	32.483	19.96	0.696566	29.493	23	s286723	OK	PRJNA631262	SAMN14858684
286750	73	1	0	FALSE	NA	NA	3.4	0	1	FALSE	FALSE	121	0.174631	0.174631	6.92e-06	40	17.13	0.551485	23.231	16.98	s286750	OK	PRJNA631262	SAMN14858685
286769	38	2	-29	TRUE	Urine	Escherichia	4	0	1	TRUE	TRUE	51	0.254768	0.254768	5.46e-05	40	20.11	0.328599	34.646	27.65	s286769	OK	PRJNA631262	SAMN14858686
286818	63	2	0	FALSE	NA	NA	3.6	0	1	TRUE	TRUE	63	62.8772	62.8772	60.3835	13.278	13.46	75.7247	15.988	16.84	s286818	OK	PRJNA631262	SAMN14858687
286907	85	1	0	FALSE	NA	NA	3.6	0	0	TRUE	FALSE	155	0.839637	0.839637	9.28e-06	40	17.55	3.90589	23.021	19.59	s286907	OK	PRJNA631262	SAMN14858688
286911	58	2	0	TRUE	Sputum, Induced	Enterobacter	3.1	0	1	FALSE	FALSE	14	67.7661	67.7661	66.4422	15.203	15.53	81.4472	20.727	21.68	s286911	OK	PRJNA631262	SAMN14858689
286912	63	1	0	FALSE	NA	NA	3.7	0	0	FALSE	FALSE	86	0.179123	0.179123	0.000367533	40	22.86	1.08577	30.6	25.33	s286912	OK	PRJNA631262	SAMN14858690
287023	79	2	5	FALSE	NA	NA	4.2	0	1	FALSE	FALSE	76	31.2745	31.2745	79.3503	15.024	14.83	82.7755	17.617	18.02	s287023	OK	PRJNA631262	SAMN14858691
287037	61	1	0	TRUE	Endotracheal Tube	Escherichia	3.1	0	1	FALSE	FALSE	114	21.3993	21.3993	35.2756	13.766	13.17	24.591	17.55	16.78	s287037	OK	PRJNA631262	SAMN14858692
287107	56	1	36	FALSE	NA	NA	3.6	0	1	TRUE	TRUE	156	0.197781	0.197781	NA	40	19.4073	NA	36.038	29.3575	s287107	OK	PRJNA631262	SAMN14858693
287115	72	1	0	FALSE	NA	NA	3	0	1	FALSE	FALSE	128	3.08886	3.08886	NA	28.19	23.7558	NA	32.398	29.6316	s287115	OK	PRJNA631262	SAMN14858694
287134	61	1	0	TRUE	Urine	Proteus	3.1	0	1	FALSE	FALSE	40	18.1147	18.1147	23.0638	18.546	17.33	21.7773	20.121	19.51	s287134	OK	PRJNA631262	SAMN14858695
287159	54	1	0	FALSE	NA	NA	3.1	0	1	TRUE	FALSE	38	57.8169	57.8169	NA	28.693	28.5515	NA	29.893	30.1255	s287159	OK	PRJNA631262	SAMN14858696
287175	64	1	0	TRUE	Bronchial Alveolar Lavage	Proteus	4.1	0	0	TRUE	TRUE	71	3.78727	3.78727	1.28819	20.526	14.39	5.69925	19.951	16.49	s287175	OK	PRJNA631262	SAMN14858697
287178	24	1	0	FALSE	NA	NA	5.1	0	0	FALSE	FALSE	32	3.20912	3.20912	15.3681	26.026	23.46	NA	40	40	s287178	OK	PRJNA631262	SAMN14858698
287182	71	2	0	TRUE	Sputum, Induced	Escherichia	3.5	0	0	FALSE	FALSE	43	45.9546	45.9546	44.8948	15.702	14.68	46.2103	16.486	16.05	s287182	OK	PRJNA631262	SAMN14858699
287226	46	1	1	FALSE	NA	NA	3.9	0	0	FALSE	FALSE	62	90.6518	90.6518	53.4963	21.976	21.97	NA	40	40	s287226	OK	PRJNA631262	SAMN14858700
287291	66	1	0	FALSE	NA	NA	4.1	0	1	FALSE	FALSE	66	23.442	23.442	31.055	17.265	16.48	39.7413	20.694	20.95	s287291	OK	PRJNA631262	SAMN14858701
287336	24	2	0	FALSE	NA	NA	3.61469	0	0	FALSE	FALSE	95	12.782	12.782	5.31489	24.487	21.15	20.1042	38.787	38.06	s287336	OK	PRJNA631262	SAMN14858702
287410	59	1	2	FALSE	NA	NA	2.7	1	1	FALSE	FALSE	71	39.9314	39.9314	91.1533	17.662	17.67	97.2127	19.162	19.79	s287410	OK	PRJNA631262	SAMN14858703
287425	30	2	0	FALSE	NA	NA	4.8	0	1	FALSE	FALSE	150	18.5458	18.5458	63.7603	14.909	14.4	20.8876	26.456	24.87	s287425	OK	PRJNA631262	SAMN14858704
287437	54	1	-21	FALSE	NA	NA	3.7	0	1	FALSE	FALSE	149	0.0274148	0.0274148	0.00214595	33.333	17.96	0.0604191	35.253	25.23	s287437	OK	PRJNA631262	SAMN14858705
287541	58	1	0	FALSE	NA	NA	3.5	0	1	FALSE	FALSE	114	0.0838504	0.0838504	0.00394319	40	26.27	4.26044	40	37.04	s287541	OK	PRJNA631262	SAMN14858706
287564	60	1	0	FALSE	NA	NA	3.2	0	1	FALSE	FALSE	89	0.389515	0.389515	0.259907	25.049	17.37	3.4972	22.51	18.92	s287564	OK	PRJNA631262	SAMN14858707
287580	26	2	0	FALSE	NA	NA	3.84933	0	0	FALSE	FALSE	150	14.1374	14.1374	10.8597	19.838	17.55	15.0995	21.326	19.85	s287580	OK	PRJNA631262	SAMN14858708
287597	80	2	4	TRUE	Bronchial Alveolar Lavage	Klebsiella	2.4	0	0	FALSE	FALSE	141	9.96001	9.96001	25.4006	20.563	19.5	13.9573	23.262	21.67	s287597	OK	PRJNA631262	SAMN14858709
287609	70	1	0	FALSE	NA	NA	3.2	0	1	FALSE	FALSE	69	42.813	42.813	66.9705	14.507	14.84	65.4728	16.622	17.26	s287609	OK	PRJNA631262	SAMN14858710
287646	61	1	-41	FALSE	NA	NA	3.4	0	1	FALSE	FALSE	100	37.5875	37.5875	51.9687	21.083	21.05	51.736	23.447	23.75	s287646	OK	PRJNA631262	SAMN14858711
PR151	89	1	1	TRUE	Blood.	Escherichia	3.6	0	0	FALSE	FALSE	11	11.191	11.191	11.9307	17.444	15.34	6.87058	21.133	18.68	PR151	OK	PRJNA631262	SAMN14858712
PR152	90+	1	1	FALSE	NA	NA	4.1	0	0	FALSE	FALSE	11	86.1918	86.1918	93.645	14.949	15.82	87.1252	17.705	18.92	PR152	OK	PRJNA631262	SAMN14858713
PR154	66	2	1	TRUE	Blood.	Escherichia	3.5	0	1	TRUE	FALSE	12	23.7749	23.7749	52.3592	14.851	14.88	50.6112	20.279	20.71	PR154	OK	PRJNA631262	SAMN14858714
PR156	67	2	4	FALSE	NA	NA	3.82934	0	0	FALSE	FALSE	12	28.3732	28.3732	53.9307	20.261	20.34	37.9965	25.775	25.79	PR156	OK	PRJNA631262	SAMN14858715
PR157	31	2	-70	TRUE	Blood.	Klebsiella	4.1	0	1	FALSE	FALSE	19	74.2086	74.2086	43.853	21.164	20.94	30.7159	24.249	23.96	PR157	OK	PRJNA631262	SAMN14858716
PR161	70	1	3	FALSE	NA	NA	2.9	0	1	FALSE	FALSE	31	15.93	15.93	35.0511	18.937	18.39	24.9937	22.368	21.78	PR161	OK	PRJNA631262	SAMN14858717
PR166	40	2	0	TRUE	Blood.	Serratia	4.3	0	1	FALSE	FALSE	44	0.168747	0.168747	1.19e-05	40	17.97	0.508424	27.213	21.01	PR166	OK	PRJNA631262	SAMN14858718
PR167	45	2	0	FALSE	NA	NA	3.7	0	0	FALSE	FALSE	44	58.1224	58.1224	67.1296	18.986	19.38	70.8822	21.371	22.29	PR167	OK	PRJNA631262	SAMN14858719
PR171	78	1	0	FALSE	NA	NA	3.9	0	1	FALSE	FALSE	67	8.88109	8.88109	15.1101	20.175	18.47	17.3454	21.844	20.85	PR171	OK	PRJNA631262	SAMN14858720
PR172	77	1	1	TRUE	Blood.	Escherichia	2.9	1	1	FALSE	FALSE	73	2.28623	2.28623	6.58742	17.699	14.79	2.22705	20.675	16.72	PR172	OK	PRJNA631262	SAMN14858721
PR173	76	1	2	FALSE	NA	NA	3.9	0	1	FALSE	FALSE	73	40.8773	40.8773	51.0562	17.305	17.35	70.121	22.345	23.37	PR173	OK	PRJNA631262	SAMN14858722
PR174	78	1	0	FALSE	NA	NA	3.7	0	0	FALSE	FALSE	73	21.7528	21.7528	23.1107	14.274	13.18	20.029	16.964	16.18	PR174	OK	PRJNA631262	SAMN14858723
PR175	63	2	3	TRUE	Blood.	Klebsiella	3.1	0	1	FALSE	FALSE	87	1.95944	1.95944	9.84268	20.969	18.64	4.51607	22.303	19.37	PR175	OK	PRJNA631262	SAMN14858724
PR177	67	2	1	FALSE	NA	NA	2.8	0	0	FALSE	FALSE	87	33.4303	33.4303	52.7039	19.443	19.54	50.4665	21.091	21.64	PR177	OK	PRJNA631262	SAMN14858725
PR178	55	2	0	TRUE	Blood.	Klebsiella	3.5	0	1	FALSE	FALSE	94	33.023	33.023	59.1788	13.716	13.98	38.0168	16.248	16.39	PR178	OK	PRJNA631262	SAMN14858726
PR184	59	2	-23	TRUE	Blood.	Escherichia	3.2	0	1	FALSE	FALSE	110	60.4802	60.4802	73.8126	14.995	15.58	89.2501	16.588	17.96	PR184	OK	PRJNA631262	SAMN14858727
PR185	58	2	0	FALSE	NA	NA	3.8	0	1	FALSE	FALSE	110	12.5137	12.5137	3.0135	26.335	22.3	10.2343	27.329	25.58	PR185	OK	PRJNA631262	SAMN14858728
PR189	64	2	1	FALSE	NA	NA	3.8	0	0	FALSE	FALSE	122	52.0384	52.0384	76.3569	17.331	17.96	66.16	19.285	20.23	PR189	OK	PRJNA631262	SAMN14858729
PR191	55	1	0	FALSE	NA	NA	3.98684	0	0	FALSE	FALSE	126	16.6421	16.6421	46.0239	15.007	14.91	26.7166	17.507	17.14	PR191	OK	PRJNA631262	SAMN14858730
PR199	75	2	1	TRUE	Blood.	Enterobacter	2.2	0	1	FALSE	FALSE	132	24.5666	24.5666	45.9229	14.771	14.67	56.5391	17.721	18.43	PR199	OK	PRJNA631262	SAMN14858731
PR200	70	2	13	FALSE	NA	NA	3.7	0	1	FALSE	FALSE	132	0.0321975	0.0321975	6.82e-07	40	13.89	0.235912	22.903	15.71	PR200	OK	PRJNA631262	SAMN14858732
PR201	71	2	0	FALSE	NA	NA	3.65675	0	0	TRUE	FALSE	132	20.3885	20.3885	38.1078	NA	NA	37.1164	NA	NA	PR202_2	OK	PRJNA631262	SAMN14912736
PR204	72	1	0	FALSE	NA	NA	3.6	0	1	FALSE	FALSE	135	17.202	17.202	22.4367	15.176	14.04	24.9243	19.744	19.28	PR204	OK	PRJNA631262	SAMN14858733
PR209	67	1	13	FALSE	NA	NA	3.7	0	0	FALSE	FALSE	152	0.352521	0.352521	6.69e-07	40	13.87	0.731341	22.941	17.38	PR209	OK	PRJNA631262	SAMN14858734
PR210	66	1	0	FALSE	NA	NA	3.9	0	0	FALSE	FALSE	152	1.89716	1.89716	0.132242	19.98	19.83	3.12259	22.386	22.42	PR210_2	OK	PRJNA631262	SAMN14858735
PR211	19	2	0	TRUE	Blood.	Enterobacter	3.6	0	1	FALSE	FALSE	153	48.4811	48.4811	44.4722	NA	NA	40.3044	NA	NA	PR210	OK	PRJNA631262	SAMN14912737
PR212	24	2	0	FALSE	NA	NA	4.7	0	0	FALSE	FALSE	153	0.435053	0.435053	3.81e-05	40	19.7	1.23427	26.907	21.91	PR212	OK	PRJNA631262	SAMN14858736
PR74	63	2	3	FALSE	NA	NA	3.6	0	1	FALSE	FALSE	110	46.0674	46.0674	44.9036	NA	NA	37.8602	NA	NA	PR74	OK	PRJNA631262	SAMN14858737
PR153	88	1	1	FALSE	NA	NA	3.4	0	0	FALSE	FALSE	11	4.05759	4.05759	1.43709	21.7	16.55	3.04097	22.705	19.08	PR153	OK	PRJNA556249	SAMN12685618
PR155	71	2	0	FALSE	NA	NA	3.7424	0	0	FALSE	FALSE	12	0.453258	0.453258	1.78e-05	40	18.54	6.36e-05	40	20.83	PR155	OK	PRJNA556249	SAMN12685619
PR158	32	2	1	FALSE	NA	NA	4.4	0	0	FALSE	FALSE	19	18.6425	18.6425	27.7802	25.23	24.35	19.4939	28.796	27.85	PR158	OK	PRJNA556249	SAMN12685620
PR159	31	2	0	FALSE	NA	NA	3.76489	0	0	FALSE	FALSE	19	34.2326	34.2326	58.1357	20.986	21.17	41.5541	23.917	24.06	PR159	OK	PRJNA556249	SAMN12685621
PR160	68	1	0	TRUE	Blood.	Escherichia	3.9	0	1	TRUE	FALSE	31	49.6501	49.6501	66.1683	16.374	16.74	75.0266	19.471	20.47	PR160	OK	PRJNA556249	SAMN12685622
PR162	70	1	3	FALSE	NA	NA	3.6	0	0	FALSE	FALSE	31	9.64586	9.64586	21.7766	19.676	18.44	21.7437	22.982	22.19	PR162	OK	PRJNA556249	SAMN12685623
PR163	72	1	-11	TRUE	Blood.	Escherichia	3.2	0	1	TRUE	TRUE	37	98.5974	98.5974	74.6459	18.042	18.59	81.499	22.921	24.04	PR163	OK	PRJNA556249	SAMN12685624
PR164	70	1	30	FALSE	NA	NA	2.2	1	1	TRUE	FALSE	37	33.7206	33.7206	26.9724	20.754	19.83	29.5752	26.662	26.32	PR164	OK	PRJNA556249	SAMN12685625
PR165	67	1	18	FALSE	NA	NA	3.9	0	1	TRUE	FALSE	37	50.1943	50.1943	59.3111	21.705	21.92	63.3909	25.123	25.88	PR165	OK	PRJNA556249	SAMN12685626
PR168	41	2	0	FALSE	NA	NA	2.9	0	0	TRUE	FALSE	44	0.176194	0.176194	0.000216606	40	22.2	2.00506	29.097	24.99	PR168	OK	PRJNA556249	SAMN12685627
PR169	83	1	3	TRUE	Blood.	Escherichia	3.7	0	1	FALSE	FALSE	67	0.0776656	0.0776656	2.9e-06	40	15.98	1.09515	23.818	18.84	PR169	OK	PRJNA556249	SAMN12685628
PR170	80	1	2	FALSE	NA	NA	3.4	0	0	TRUE	FALSE	67	30.9229	30.9229	69.5285	23.665	24.16	49.0425	36.984	37.49	PR170	OK	PRJNA556249	SAMN12685629
PR176	60	2	-20	FALSE	NA	NA	3.59293	0	0	FALSE	FALSE	87	16.4357	16.4357	32.7204	15.191	14.6	22.6657	17.272	16.67	PR176	OK	PRJNA556249	SAMN12685630
PR179	58	2	1	FALSE	NA	NA	3.3	0	0	FALSE	FALSE	94	5.07182	5.07182	26.7251	20.03	19.15	12.1802	21.86	20.36	PR179	OK	PRJNA556249	SAMN12685631
PR180	57	2	0	FALSE	NA	NA	3.88096	0	0	FALSE	FALSE	94	12.8473	12.8473	35.7572	19.574	19.11	25.6334	20.974	20.55	PR180	OK	PRJNA556249	SAMN12685632
PR181	19	2	9	TRUE	Blood.	Escherichia	3.9	0	1	FALSE	FALSE	106	28.2189	28.2189	56.4314	17.678	17.87	39.4057	19.628	19.82	PR181	OK	PRJNA556249	SAMN12685633
PR182	24	2	0	FALSE	NA	NA	4.2	0	0	FALSE	FALSE	106	55.2507	55.2507	75.7959	20.625	21.24	77.6005	22.646	23.82	PR182	OK	PRJNA556249	SAMN12685634
PR183	21	2	27	FALSE	NA	NA	2.9	1	1	TRUE	TRUE	106	54.8582	54.8582	67.0186	20.937	21.38	61.8577	22.803	23.65	PR183	OK	PRJNA556249	SAMN12685635
PR187	62	2	1	TRUE	Blood.	Escherichia	3.9	0	1	FALSE	FALSE	122	76.4389	76.4389	83.1499	13.729	14.48	80.0467	15.884	17.1	PR187	OK	PRJNA556249	SAMN12685636
PR188	61	2	0	FALSE	NA	NA	3.67571	0	1	TRUE	FALSE	122	14.7826	14.7826	33.2164	22.785	22.21	20.9365	24.545	23.83	PR188	OK	PRJNA556249	SAMN12685637
PR192	62	1	1	FALSE	NA	NA	3.7	0	0	TRUE	FALSE	126	0.497152	0.497152	1.26e-05	40	18.1	1.91888	24.777	20.61	PR192	OK	PRJNA556249	SAMN12685638
PR193	76	1	-68	TRUE	Blood.	Klebsiella	2.3	0	0	FALSE	FALSE	127	54.7556	54.7556	75.1889	16.597	17.2	75.4458	18.632	19.76	PR193	OK	PRJNA556249	SAMN12685639
PR194	80	1	3	FALSE	NA	NA	4.4	0	0	TRUE	FALSE	127	43.7309	43.7309	68.7501	19.215	19.69	63.8664	21.298	22.19	PR194	OK	PRJNA556249	SAMN12685640
PR195	74	1	15	FALSE	NA	NA	3.9	0	1	FALSE	FALSE	127	49.7129	49.7129	65.2857	23.509	23.91	61.8096	25.639	26.48	PR195	OK	PRJNA556249	SAMN12685641
PR196	47	2	0	TRUE	Catheter Tip	Proteus	3.2	0	1	TRUE	TRUE	130	17.6712	17.6712	35.0727	15.807	15.31	39.6545	19.139	19.34	PR196	OK	PRJNA556249	SAMN12685642
PR197	52	2	24	FALSE	NA	NA	5	0	1	TRUE	FALSE	130	2.89795	2.89795	13.9446	22.127	20.3	5.54119	26.746	24.11	PR197	OK	PRJNA556249	SAMN12685643
PR198	48	2	0	FALSE	NA	NA	3.9	0	0	FALSE	FALSE	130	11.6254	NA	51.3288	21.89	21.95	47.7769	23.944	24.41	PR198	fail	PRJNA556249	SAMN12685644
PR202	68	1	0	TRUE	Blood.	Klebsiella	3.4	0	1	FALSE	FALSE	135	92.5625	92.5625	71.4434	18.504	19.04	76.7536	20.878	22.03	PR202	OK	PRJNA556249	SAMN12685645
PR203	68	1	2	FALSE	NA	NA	3.56021	0	1	FALSE	FALSE	135	54.8538	54.8538	69.9979	16.588	17.09	64.7465	18.882	19.79	PR203	OK	PRJNA556249	SAMN12685646
PR205	61	2	6	TRUE	Blood.	Serratia	3.4	0	1	TRUE	TRUE	151	22.6588	22.6588	32.1833	21.107	20.49	27.9136	24.191	23.89	PR205	OK	PRJNA556249	SAMN12685647
PR206	60	2	3	FALSE	NA	NA	3.9	0	1	FALSE	FALSE	151	1.12191	1.12191	0.00132717	40	24.82	3.165	31.47	28.02	PR206	OK	PRJNA556249	SAMN12685648
PR208	65	1	0	TRUE	Blood.	Enterobacter	3.6	0	1	TRUE	TRUE	152	0.412567	0.412567	1.23e-05	40	18.07	1.98449	24.185	20.07	PR208	OK	PRJNA556249	SAMN12685649
PR213	19	2	4	FALSE	NA	NA	3.69494	0	1	TRUE	FALSE	153	10.2416	NA	0.14701	32.823	24.43	0.770839	29.325	23.65	PR213	fail	NA	NA
PR32	59	1	-22	TRUE	Blood.	Klebsiella	2.2	0	0	FALSE	FALSE	126	0.49299	0.49299	0.002	NA	NA	1.715	NA	NA	PR32	OK	PRJNA556249	SAMN12685650
PR82	63	2	22	FALSE	NA	NA	4.4	0	0	FALSE	FALSE	151	0.332089	0.332089	6.71e-06	NA	NA	1.57955	NA	NA	PR82	OK	PRJNA556249	SAMN12685651
285757	53	1	0	FALSE	NA	NA	4	0	0	FALSE	FALSE	96	11.3937	NA	48.2925	13.417	13.43	45.2303	17.104	17.55	s285757	fail	NA	NA
285761	48	2	0	FALSE	NA	NA	3.5	0	1	TRUE	FALSE	119	38.1594	38.1594	47.7869	22.229	22.23	44.9161	25.143	25.58	s285761	OK	PRJNA556249	SAMN12685407
285768	50	2	21	TRUE	Sputum	Klebsiella	4	0	1	FALSE	FALSE	112	11.1397	NA	NA	NA	NA	NA	NA	NA	s285768	not_sequenced	NA	NA
285769	61	1	0	FALSE	NA	NA	3.2	0	1	FALSE	FALSE	100	26.077	26.077	35.6705	21.163	20.74	32.8993	22.986	22.98	s285769	OK	PRJNA556249	SAMN12685409
285785	72	2	0	TRUE	Bronchial Alveolar Lavage	Enterobacter	3.2	0	1	TRUE	TRUE	78	31.1221	31.1221	49.7988	15.835	15.9	46.1546	18.185	18.66	s285785	OK	PRJNA556249	SAMN12685412
285791	61	1	8	TRUE	Bronchial Alveolar Lavage	Enterobacter	3.5	0	1	TRUE	TRUE	125	2.34737	2.34737	0.000165955	40	21.87	3.01014	28.181	24.72	s285791	OK	PRJNA556249	SAMN12685414
285794	83	1	0	FALSE	NA	NA	3.8	0	1	TRUE	FALSE	124	47.0052	47.0052	36.4096	14.054	13.66	21.016	16.832	16.18	s285794	OK	PRJNA556249	SAMN12685416
285797	48	1	0	FALSE	NA	NA	4.1	0	1	FALSE	FALSE	123	10.6519	NA	0.0399784	37.067	26.85	NA	40	40	s285797	fail	NA	NA
285815	69	2	1	FALSE	NA	NA	2.4	0	0	FALSE	FALSE	78	0.158065	0.158065	6.33e-05	40	20.43	1.82297	28.819	24.39	s285815	OK	PRJNA556249	SAMN12685417
285821	53	1	1	FALSE	NA	NA	3.7	0	1	TRUE	FALSE	96	4.47652	4.47652	8.44724	24.927	22.38	7.28297	26.606	24.17	s285821	OK	PRJNA556249	SAMN12685419
285830	79	1	4	FALSE	NA	NA	3.6	0	1	FALSE	FALSE	65	16.754	16.754	35.1397	23.945	23.35	18.7859	25.485	24.32	s285830	OK	PRJNA556249	SAMN12685421
285843	81	2	1	FALSE	NA	NA	3.9	0	0	FALSE	FALSE	8	38.0126	38.0126	40.3697	24.491	24.25	33.3603	28.183	28.19	s285843	OK	PRJNA556249	SAMN12685424
285844	65	1	13	FALSE	NA	NA	2.5	0	1	TRUE	FALSE	7	87.1069	87.1069	36.0847	17.45	17	24.1283	22.744	22.04	s285844	OK	PRJNA556249	SAMN12685425
285858	49	1	33	TRUE	Sputum, Induced	Enterobacter	3.5	1	1	TRUE	TRUE	123	40.7732	40.7732	26.8626	18.265	17.44	24.1193	23.176	22.72	s285858	OK	PRJNA556249	SAMN12685426
285869	60	1	1	FALSE	NA	NA	4.3	0	0	FALSE	FALSE	125	69.1162	69.1162	54.6613	22.122	22.32	45.9045	24.408	24.88	s285869	OK	PRJNA556249	SAMN12685429
285873	39	1	78	FALSE	NA	NA	2.3	0	1	TRUE	FALSE	42	0.183023	0.183023	5.5e-05	40	20.23	0.474645	28.668	22.3	s285873	OK	PRJNA556249	SAMN12685430
285883	53	1	0	FALSE	NA	NA	3.3	0	0	FALSE	FALSE	6	3.56223	3.56223	5.1208	31.148	27.88	4.15177	32.677	29.43	s285883	OK	PRJNA556249	SAMN12685432
285894	76	2	0	FALSE	NA	NA	3.66509	0	0	FALSE	FALSE	8	62.7015	62.7015	60.5051	22.151	22.49	64.7707	24.441	25.41	s285894	OK	PRJNA556249	SAMN12685434
285896	23	1	0	FALSE	NA	NA	4.1	0	0	FALSE	FALSE	48	1.45262	1.45262	0.210747	40	32.13	1.56511	38.077	33.43	s285896	OK	PRJNA556249	SAMN12685435
285904	70	2	-141	TRUE	Bronchial Alveolar Lavage	Klebsiella	2.5	0	1	TRUE	FALSE	116	3.44995	3.44995	0.547502	27.974	21.48	3.11243	26.827	23.17	s285904	OK	PRJNA556249	SAMN12685437
285933	80	2	-18	TRUE	Urine	Klebsiella	4.5	0	0	FALSE	FALSE	8	92.1436	92.1436	65.7154	15.43	15.89	60.2731	17.757	18.62	s285933	OK	PRJNA556249	SAMN12685441
285940	63	1	-110	TRUE	Endotracheal Tube	Klebsiella	2.5	0	1	TRUE	FALSE	7	0.245408	0.245408	1.14e-06	40	14.68	0.496375	22.688	16.63	s285940	OK	PRJNA556249	SAMN12685442
285948	69	1	-76	TRUE	Sputum, Induced	Klebsiella	3.1	0	0	FALSE	FALSE	26	84.8184	84.8184	68.8863	17.742	18.27	76.9342	19.51	20.73	s285948	OK	PRJNA556249	SAMN12685443
285968	66	1	0	FALSE	NA	NA	3.7	0	0	FALSE	FALSE	89	24.9565	24.9565	68.7008	19.472	20	42.2371	20.931	21.28	s285968	OK	PRJNA556249	SAMN12685446
286002	20	1	0	FALSE	NA	NA	3.96898	0	0	TRUE	FALSE	48	72.1402	72.1402	90.0195	16.635	17.5	78.9541	19.134	20.14	s286002	OK	PRJNA556249	SAMN12685450
286017	44	1	55	FALSE	NA	NA	3.5	0	1	TRUE	FALSE	123	5.63713	5.63713	0.62719	33.981	27.73	6.8203	35.083	32.8	s286017	OK	PRJNA556249	SAMN12685451
286050	56	2	0	FALSE	NA	NA	3.5	0	0	FALSE	FALSE	134	2.87103	2.87103	9.76395	28.948	26.66	5.72447	31.49	28.96	s286050	OK	PRJNA556249	SAMN12685454
286055	75	1	5	FALSE	NA	NA	3.8	0	0	FALSE	FALSE	103	0.214031	0.214031	0.64523	35.764	29.51	3.72695	34.971	31.57	s286055	OK	PRJNA556249	SAMN12685456
286058	68	2	0	TRUE	Bronchial Alveolar Lavage	Klebsiella	2.2	0	1	TRUE	TRUE	133	1.33123	1.33123	1.61e-05	40	18.5	2.70617	25.02	21.41	s286058	OK	PRJNA556249	SAMN12685457
286062	56	1	1	FALSE	NA	NA	3.6	0	0	FALSE	FALSE	75	0.107488	0.107488	0.0136048	33.433	21.61	0.650012	30.905	24.99	s286062	OK	PRJNA556249	SAMN12685458
286075	69	2	5	FALSE	NA	NA	3.61909	0	0	FALSE	FALSE	108	11.1373	NA	NA	NA	NA	NA	NA	NA	s286075	not_sequenced	NA	NA
286097	70	1	0	FALSE	NA	NA	3.8	0	1	FALSE	FALSE	103	63.0023	63.0023	47.1789	25.714	25.7	35.6864	27.752	27.86	s286097	OK	PRJNA556249	SAMN12685461
286110	18	1	7	TRUE	Bronchial Alveolar Lavage	Serratia	3.1	0	1	TRUE	TRUE	48	81.5903	81.5903	38.7753	20.295	19.95	35.3195	22.219	22.06	s286110	OK	PRJNA556249	SAMN12685463
286137	61	1	6	TRUE	Bronchial Alveolar Lavage	Serratia	4.6	0	1	TRUE	TRUE	102	24.2532	24.2532	30.0567	26.137	25.42	29.8502	29.111	28.71	s286137	OK	PRJNA556249	SAMN12685466
286140	61	2	0	FALSE	NA	NA	3.76032	0	0	FALSE	FALSE	137	53.3176	53.3176	41.5729	21.615	21.42	34.6013	23.949	24.01	s286140	OK	PRJNA556249	SAMN12685467
286151	57	1	0	FALSE	NA	NA	4.2	0	0	FALSE	FALSE	102	12.0794	NA	NA	NA	NA	NA	NA	NA	s286151	not_sequenced	NA	NA
286152	65	2	1	FALSE	NA	NA	4	0	1	FALSE	FALSE	116	17.994	17.994	24.2309	36.199	35.18	7.39849	39.749	37.34	s286152	OK	PRJNA556249	SAMN12685469
286176	37	1	-41	TRUE	Tracheal Aspirate	Escherichia	4.3	0	1	FALSE	FALSE	42	9.84086	9.84086	38.0164	20.659	20.28	19.481	23.06	22.05	s286176	OK	PRJNA556249	SAMN12685474
286179	53	2	1	FALSE	NA	NA	4.1	0	0	FALSE	FALSE	52	0.551529	0.551529	5.69e-06	40	17	0.687813	24.237	18.65	s286179	OK	PRJNA556249	SAMN12685475
286181	27	1	0	FALSE	NA	NA	3.9	0	0	FALSE	FALSE	28	1.30804	1.30804	0.499728	40	33.38	1.36478	37.887	33.04	s286181	OK	PRJNA556249	SAMN12685476
286189	55	2	0	FALSE	NA	NA	3.8	0	0	FALSE	FALSE	112	72.3748	72.3748	82.2691	18.787	19.53	74.3057	20.256	21.17	s286189	OK	PRJNA556249	SAMN12685478
286224	60	2	0	FALSE	NA	NA	3.8	0	0	FALSE	FALSE	134	90.6388	90.6388	80.7404	17.446	18.2	80.9629	19.172	20.46	s286224	OK	PRJNA556249	SAMN12685479
286226	48	1	0	TRUE	Endotracheal Tube	Enterobacter	2.9	0	0	FALSE	FALSE	136	44.4098	44.4098	49.1777	18.987	19.03	38.151	20.94	21.14	s286226	OK	PRJNA556249	SAMN12685480
286231	66	2	0	FALSE	NA	NA	3.2	0	1	FALSE	FALSE	133	72.0049	72.0049	47.4343	20.517	20.51	43.1208	22.943	23.32	s286231	OK	PRJNA556249	SAMN12685481
286242	71	2	0	TRUE	Urine	Escherichia	3.5	0	0	FALSE	FALSE	108	70.0003	70.0003	83.4518	18.044	18.85	70.5364	20.181	21.27	s286242	OK	PRJNA556249	SAMN12685482
286267	57	1	0	FALSE	NA	NA	3.7	0	1	TRUE	TRUE	102	74.6258	74.6258	73.1731	17.717	18.29	76.9031	21.226	22.19	s286267	OK	PRJNA556249	SAMN12685485
286287	57	1	7	FALSE	NA	NA	2.9	0	1	TRUE	FALSE	75	0.0807162	0.0807162	0.300013	30.789	23.43	2.26528	29.701	25.58	s286287	OK	PRJNA556249	SAMN12685488
286301	66	2	0	TRUE	Bronchial Alveolar Lavage	Escherichia	2.6	0	0	FALSE	FALSE	137	11.8519	11.8519	13.3594	23.385	21.5	14.4611	25.811	24.37	s286301	OK	PRJNA556249	SAMN12685489
286326	62	1	1	FALSE	NA	NA	2.8	0	1	FALSE	FALSE	125	5.89353	5.89353	4.81213	27.109	23.75	4.41069	28.633	25.48	s286326	OK	PRJNA556249	SAMN12685491
286333	54	1	0	TRUE	Bronchial Wash	Enterobacter	2.9	0	1	TRUE	FALSE	96	23.3157	23.3157	39.5878	18.066	17.64	38.603	19.911	19.79	s286333	OK	PRJNA556249	SAMN12685492
286358	72	1	0	TRUE	Urine	Proteus	2	0	1	TRUE	FALSE	117	18.0156	18.0156	9.39713	25.901	23.51	11.0798	30.929	29.1	s286358	OK	PRJNA556249	SAMN12685494
286360	75	1	1	FALSE	NA	NA	3.79724	0	0	FALSE	FALSE	65	25.3978	25.3978	4.96689	21.427	18	17.6703	30.478	29.57	s286360	OK	PRJNA556249	SAMN12685495
286386	55	1	12	TRUE	Bronchial Alveolar Lavage	Enterobacter	2.7	0	1	TRUE	TRUE	105	5.70829	5.70829	4.01962	29.607	25.99	7.9148	32.145	29.83	s286386	OK	PRJNA556249	SAMN12685496
286390	62	1	1	FALSE	NA	NA	3.4	0	1	TRUE	FALSE	79	0.118965	0.118965	0.00972827	40	27.74	1.33173	32.873	28.24	s286390	OK	PRJNA556249	SAMN12685497
286408	34	2	0	TRUE	Urine, Catheterized	Escherichia	3.63247	1	0	FALSE	FALSE	68	95.5225	95.5225	100.844	18.173	19.21	84.9552	20.097	21.21	s286408	OK	PRJNA556249	SAMN12685499
286419	31	2	1	FALSE	NA	NA	4.6	0	1	TRUE	FALSE	120	7.13682	7.13682	18.2079	28.818	27.38	14.5341	31.998	30.56	s286419	OK	PRJNA556249	SAMN12685501
286420	64	2	1	FALSE	NA	NA	3.8	0	0	TRUE	FALSE	133	11.6489	11.6489	25.7192	21.2	20.26	16.0334	23.771	22.48	s286420	OK	PRJNA556249	SAMN12685502
286449	55	1	0	FALSE	NA	NA	3.8	0	1	TRUE	FALSE	79	11.84	NA	NA	NA	NA	NA	NA	NA	s286449	not_sequenced	NA	NA
286472	25	1	2	FALSE	NA	NA	3.6	0	0	TRUE	FALSE	32	18.8607	18.8607	47.227	21.96	21.94	19.8834	24.207	23.47	s286472	OK	PRJNA556249	SAMN12685509
286479	72	1	2	FALSE	NA	NA	3.9	0	0	FALSE	FALSE	26	53.5131	53.5131	62.6701	14.425	14.82	60.3716	16.392	17.26	s286479	OK	PRJNA556249	SAMN12685510
286531	63	1	-121	TRUE	Urine, Catheterized	Klebsiella	3	0	1	FALSE	FALSE	89	1.31214	1.31214	0.884262	26.954	21.15	2.17537	26.719	22.54	s286531	OK	PRJNA556249	SAMN12685515
286535	35	2	1	FALSE	NA	NA	4.2	0	1	FALSE	FALSE	16	26.135	26.135	64.8512	18.851	19.25	50.6737	21.473	21.84	s286535	OK	PRJNA556249	SAMN12685516
286540	67	1	5	FALSE	NA	NA	3.6	0	1	TRUE	TRUE	26	0.120424	0.120424	0.00318542	40	26.08	1.31072	34.061	29.15	s286540	OK	PRJNA556249	SAMN12685517
286549	51	1	8	FALSE	NA	NA	3.8	0	1	TRUE	TRUE	6	11.6328	NA	NA	NA	NA	NA	NA	NA	s286549	not_sequenced	NA	NA
286559	49	2	0	TRUE	Urine	Klebsiella	3	0	1	TRUE	FALSE	52	11.8491	NA	7.07302	33.419	30.66	7.72986	35.42	33.32	s286559	fail	NA	NA
286573	54	1	0	FALSE	NA	NA	3.1	0	0	TRUE	FALSE	64	11.632	NA	0.534282	40	33.47	1.6282	38.943	34.35	s286573	fail	NA	NA
286579	25	1	1	TRUE	Bronchial Alveolar Lavage	Klebsiella	4	0	1	TRUE	FALSE	28	16.8173	NA	NA	NA	NA	NA	NA	NA	s286579	not_sequenced	NA	NA
286598	47	1	0	FALSE	NA	NA	3.8	0	1	TRUE	FALSE	136	1.0966	1.0966	21.0115	18.16	16.82	5.44599	21.827	18.88	s286598	OK	PRJNA556249	SAMN12685522
286601	83	2	0	TRUE	Urine	Escherichia	3.8	0	1	FALSE	FALSE	76	70.8913	70.8913	61.3228	17.354	17.56	67.8659	19.147	19.84	s286601	OK	PRJNA556249	SAMN12685524
286635	53	1	0	TRUE	Sputum, Induced	Enterobacter	3.9	0	1	TRUE	TRUE	75	0.213415	0.213415	0.0130426	40	27.23	0.29022	38.784	31.03	s286635	OK	PRJNA556249	SAMN12685526
286656	63	2	0	FALSE	NA	NA	3.3	0	0	TRUE	FALSE	14	41.3858	41.3858	91.3401	15.125	15.13	100.48	18.897	19.58	s286656	OK	PRJNA556249	SAMN12685527
286675	37	2	1	FALSE	NA	NA	3.87993	0	0	FALSE	FALSE	20	30.2694	30.2694	36.8332	26.101	25.57	25.8329	28.279	27.58	s286675	OK	PRJNA556249	SAMN12685529
286676	29	1	22	TRUE	Sputum, Induced	Klebsiella	4.2	0	1	TRUE	FALSE	90	50.6686	50.6686	68.3462	15.577	15.17	74.9177	17.349	17.61	s286676	OK	PRJNA556249	SAMN12685530
286684	51	2	0	TRUE	Urine	Citrobacter	3.6	0	1	FALSE	FALSE	36	48.3566	48.3566	66.7061	14.905	15.23	85.4902	16.213	17.24	s286684	OK	PRJNA556249	SAMN12685531
286705	48	1	2	FALSE	NA	NA	4	0	1	TRUE	FALSE	136	28.4926	28.4926	33.7368	19.279	18.62	33.034	20.907	20.56	s286705	OK	PRJNA556249	SAMN12685534
286710	65	2	0	TRUE	Urine	Escherichia	3.6	0	1	TRUE	FALSE	21	43.7533	43.7533	115.078	17.085	17.43	80.0396	21.027	21.38	s286710	OK	PRJNA556249	SAMN12685535
286728	34	1	1	FALSE	NA	NA	3.2	0	1	TRUE	FALSE	90	3.51413	3.51413	1.60567	28.279	22.46	3.65972	29.349	25.25	s286728	OK	PRJNA556249	SAMN12685536
286772	44	1	0	TRUE	Sputum	Proteus	3.9	0	0	TRUE	FALSE	62	11.2984	NA	NA	NA	NA	NA	NA	NA	s286772	not_sequenced	NA	NA
286792	63	2	0	FALSE	NA	NA	3.46189	0	1	FALSE	FALSE	58	5.64079	5.64079	0.719422	25.928	18.95	3.75487	26.792	22.73	s286792	OK	PRJNA556249	SAMN12685539
286794	36	2	1	FALSE	NA	NA	3.8	0	1	TRUE	TRUE	51	11.2046	NA	NA	40	40	NA	40	40	s286794	fail	NA	NA
286796	45	1	0	TRUE	Bronchial Alveolar Lavage	Enterobacter	4	0	1	TRUE	TRUE	148	11.2913	NA	NA	40	40	NA	40	40	s286796	fail	NA	NA
286816	59	1	-15	TRUE	Aspirated Sputum	Escherichia	4.2	0	1	TRUE	TRUE	64	13.7126	NA	NA	NA	NA	NA	NA	NA	s286816	not_sequenced	NA	NA
286822	66	1	0	FALSE	NA	NA	2.7	0	1	FALSE	FALSE	66	33.248	33.248	56.5163	14.244	14.33	60.7782	16.778	17.31	s286822	OK	PRJNA556249	SAMN12685542
286861	76	2	0	FALSE	NA	NA	3.3	0	0	FALSE	FALSE	141	10.7044	NA	NA	NA	NA	NA	NA	NA	s286861	not_sequenced	NA	NA
286867	41	1	2	FALSE	NA	NA	3.79229	0	0	FALSE	FALSE	62	0.0994742	0.0994742	2.27e-05	40	18.84	0.0417593	38.278	28.3	s286867	OK	PRJNA556249	SAMN12685544
286876	73	1	-49	FALSE	NA	NA	3.4	0	1	FALSE	FALSE	117	7.75982	7.75982	8.9714	22.76	20.19	11.7237	24.678	22.84	s286876	OK	PRJNA556249	SAMN12685545
286884	61	2	5	FALSE	NA	NA	4.4	0	1	FALSE	FALSE	24	15.3975	NA	NA	40	40	NA	40	40	s286884	fail	NA	NA
286903	83	1	0	FALSE	NA	NA	4.1	0	1	FALSE	FALSE	23	1.49612	1.49612	0.611003	31.968	25.53	4.66292	33.058	29.89	s286903	OK	PRJNA556249	SAMN12685546
286908	50	1	0	FALSE	NA	NA	4	0	1	FALSE	FALSE	148	12.3003	NA	NA	35.794	20.8614	NA	40	40	s286908	fail	NA	NA
286909	70	1	2	TRUE	Urine	Escherichia	3.90248	0	0	FALSE	FALSE	69	5.53822	5.53822	1.68377	22.848	17.87	5.33486	23.609	20.63	s286909	OK	PRJNA556249	SAMN12685548
286920	69	2	-48	FALSE	NA	NA	3.6	0	0	FALSE	FALSE	137	3.65274	3.65274	0.193923	25.745	17.65	3.97966	23.808	20.41	s286920	OK	PRJNA556249	SAMN12685550
286940	37	1	0	FALSE	NA	NA	4.1	0	0	FALSE	FALSE	154	31.4815	31.4815	88.7072	16.077	16.04	107.522	17.857	18.64	s286940	OK	PRJNA556249	SAMN12685553
286942	25	1	0	FALSE	NA	NA	4.16213	0	0	FALSE	FALSE	28	10.7332	NA	9.35308	33.799	30.52	NA	40	40	s286942	fail	NA	NA
286946	39	2	0	TRUE	Urine	Escherichia	2.9	0	0	FALSE	FALSE	20	66.8186	66.8186	91.6916	15.416	15.43	71.0027	24.392	24.57	s286946	OK	PRJNA556249	SAMN12685554
286954	66	2	62	FALSE	NA	NA	3.3	0	1	FALSE	FALSE	43	25.442	25.442	18.8917	19.702	18.21	21.6518	27.923	26.97	s286954	OK	PRJNA556249	SAMN12685555
286958	61	2	0	FALSE	NA	NA	4.4	0	0	FALSE	FALSE	144	43.1524	43.1524	NA	21.747	21.1745	NA	29.289	29.4203	s286958	OK	PRJNA556249	SAMN12685556
286973	72	1	0	FALSE	NA	NA	3.5	0	1	FALSE	FALSE	128	52.8377	52.8377	NA	13.169	13.5628	NA	15.322	16.0993	s286973	OK	PRJNA556249	SAMN12685557
286977	77	1	0	FALSE	NA	NA	3.7	0	0	FALSE	FALSE	155	6.50417	6.50417	5.19e-05	40	19.26	0.42612	31.834	24.63	s286977	OK	PRJNA556249	SAMN12685558
286986	70	2	0	FALSE	NA	NA	3.4	0	0	FALSE	FALSE	21	79.1046	79.1046	16.8808	23.233	20.8	NA	40	40	s286986	OK	PRJNA556249	SAMN12685559
286990	73	1	3	FALSE	NA	NA	3	0	0	FALSE	FALSE	56	4.79649	4.79649	NA	27.347	19.6389	NA	35.715	32.087	s286990	OK	PRJNA556249	SAMN12685560
287013	83	2	1	FALSE	NA	NA	3.4	0	0	FALSE	FALSE	76	51.1938	51.1938	108.066	14.992	15.24	131.906	17.115	18.19	s287013	OK	PRJNA556249	SAMN12685563
287019	62	2	0	FALSE	NA	NA	3.81096	0	0	FALSE	FALSE	58	10.8701	NA	23.627	40	38.83	NA	40	40	s287019	fail	NA	NA
287022	57	1	4	FALSE	NA	NA	4	0	1	TRUE	TRUE	86	0.208992	0.208992	4.81e-06	40	15.83	2.09395	23.643	18.74	s287022	OK	PRJNA556249	SAMN12685564
287040	57	2	0	FALSE	NA	NA	3.37788	0	1	TRUE	FALSE	14	12.1475	NA	NA	NA	NA	NA	NA	NA	s287040	not_sequenced	NA	NA
287050	76	1	0	TRUE	Bronchial Wash	Serratia	3.3	0	1	FALSE	FALSE	56	14.1219	NA	NA	40	40	NA	40	40	s287050	fail	NA	NA
287069	43	1	1	FALSE	NA	NA	4.9	0	0	FALSE	FALSE	98	9.49944	9.49944	NA	27.53	25.5739	NA	40	40	s287069	OK	PRJNA556249	SAMN12685565
287089	59	1	1	FALSE	NA	NA	2.7	0	0	FALSE	FALSE	71	65.0581	65.0581	122.333	15.545	15.97	121.9	18.292	19.25	s287089	OK	PRJNA556249	SAMN12685566
287100	69	2	0	TRUE	Bronchial Alveolar Lavage	Serratia	3.3	0	1	FALSE	FALSE	145	11.4887	NA	NA	NA	NA	NA	NA	NA	s287100	not_sequenced	NA	NA
287103	74	1	0	FALSE	NA	NA	3.2	0	1	FALSE	FALSE	29	25.797	25.797	50.9493	16.941	16.87	51.6117	21.126	21.76	s287103	OK	PRJNA556249	SAMN12685567
287106	66	2	18	FALSE	NA	NA	3.75128	0	0	FALSE	FALSE	146	11.0303	NA	1.00924	40	34.27	NA	40	40	s287106	fail	NA	NA
287129	54	2	0	FALSE	NA	NA	3.66025	0	0	FALSE	FALSE	36	27.3773	27.3773	50.3604	15.909	15.82	39.0421	18.36	18.59	s287129	OK	PRJNA556249	SAMN12685570
287135	66	1	0	TRUE	Bronchial Alveolar Lavage	Klebsiella	3.6	0	1	FALSE	FALSE	66	17.6008	NA	NA	NA	NA	NA	NA	NA	s287135	not_sequenced	NA	NA
287136	73	1	0	FALSE	NA	NA	3.1	0	0	FALSE	FALSE	121	31.2099	31.2099	25.7584	15.694	14.64	33.4179	22.397	22.41	s287136	OK	PRJNA556249	SAMN12685571
287140	24	1	-34	FALSE	NA	NA	3.3	0	1	FALSE	FALSE	90	11.9648	NA	NA	40	40	NA	40	40	s287140	fail	NA	NA
287150	72	1	3	FALSE	NA	NA	4.2	0	1	FALSE	FALSE	69	13.1079	NA	NA	40	40	NA	40	40	s287150	fail	NA	NA
287154	76	1	4	FALSE	NA	NA	3.2	0	1	TRUE	FALSE	56	13.295	NA	NA	40	40	NA	40	40	s287154	fail	NA	NA
287193	51	1	1	FALSE	NA	NA	4.6	0	1	FALSE	FALSE	149	12.7529	NA	NA	NA	NA	NA	NA	NA	s287193	not_sequenced	NA	NA
287198	81	1	0	TRUE	Bronchial Alveolar Lavage	Proteus	3.50146	0	0	TRUE	TRUE	155	0.153932	0.153932	2.1e-05	40	17.96	0.87837	24.714	18.56	s287198	OK	PRJNA556249	SAMN12685575
287206	35	1	1	TRUE	Bronchial Alveolar Lavage	Escherichia	3.5	1	1	TRUE	FALSE	154	0.499453	0.499453	1.8e-05	40	17.73	0.730159	27.139	20.72	s287206	OK	PRJNA556249	SAMN12685577
287221	79	1	-52	TRUE	Urine	Klebsiella	2.9	0	1	FALSE	FALSE	29	10.2517	10.2517	11.3319	18.714	16.47	10.0674	20.766	19.04	s287221	OK	PRJNA556249	SAMN12685578
287230	65	2	0	FALSE	NA	NA	3.7	0	0	TRUE	FALSE	63	36.3783	36.3783	57.2634	17.191	17.29	53.8451	20.603	21.3	s287230	OK	PRJNA556249	SAMN12685580
287241	70	2	0	FALSE	NA	NA	3.81636	0	0	FALSE	FALSE	45	10.9251	NA	62.4276	30.036	30.26	NA	40	40	s287241	fail	NA	NA
287244	56	1	0	TRUE	Sputum, Induced	Serratia	3.6	1	0	FALSE	FALSE	156	12.2959	NA	NA	40	36.9368	NA	40	40	s287244	fail	NA	NA
287255	43	2	1	FALSE	NA	NA	4	0	0	FALSE	FALSE	20	12.175	NA	NA	40	40	NA	40	40	s287255	fail	NA	NA
287279	64	2	0	FALSE	NA	NA	3.8	0	0	FALSE	FALSE	146	32.9055	32.9055	57.3963	14.14	13.48	74.3919	18.778	19.03	s287279	OK	PRJNA556249	SAMN12685581
287293	49	1	16	TRUE	Bronchial Alveolar Lavage	Serratia	3	1	1	TRUE	TRUE	149	1.25791	1.25791	1.37e-06	40	14.78	0.892683	21.341	16.12	s287293	OK	PRJNA556249	SAMN12685582
287305	56	2	322	TRUE	Urine	Escherichia	3.5	1	1	FALSE	FALSE	24	24.0131	24.0131	32.2408	18.764	18.03	55.8941	25.995	26.75	s287305	OK	PRJNA556249	SAMN12685583
287334	64	1	-56	FALSE	NA	NA	2.7	0	0	FALSE	FALSE	7	41.224	41.224	48.9306	16.812	16.68	84.6223	27.523	28.87	s287334	OK	PRJNA556249	SAMN12685584
287345	58	2	0	TRUE	Pleural FLuid	Klebsiella	3.8	0	0	FALSE	FALSE	144	11.8768	NA	NA	39.251	39.6324	NA	40	40	s287345	fail	NA	NA
287351	64	1	-7	FALSE	NA	NA	2.8	0	1	FALSE	FALSE	40	10.5419	NA	30.0032	40	39.16	NA	40	40	s287351	fail	NA	NA
287384	50	1	7	FALSE	NA	NA	4	0	1	FALSE	FALSE	38	10.8054	NA	NA	40	40	NA	40	40	s287384	fail	NA	NA
287397	25	2	-56	FALSE	NA	NA	3.2	0	1	FALSE	FALSE	120	0.188163	0.188163	0.0015539	40	24.16	0.0338495	40	29.14	s287397	OK	PRJNA556249	SAMN12685585
287403	43	1	0	TRUE	Bronchial Alveolar Lavage	Enterobacter	3.5	0	1	FALSE	FALSE	98	10.1762	NA	NA	38.729	38.1885	NA	40	40	s287403	fail	NA	NA
287404	84	1	0	FALSE	NA	NA	3.2	0	1	FALSE	FALSE	23	10.9211	NA	20.8138	40	37.87	NA	40	40	s287404	fail	NA	NA
287406	55	2	0	FALSE	NA	NA	3.8	0	0	FALSE	FALSE	88	12.7178	NA	30.2894	30.034	28.45	NA	40	40	s287406	fail	NA	NA
287420	78	1	6	TRUE	Bronchial Alveolar Lavage	Serratia	2.7	0	1	FALSE	FALSE	121	9.68175	NA	NA	NA	NA	NA	NA	NA	s287420	not_sequenced	NA	NA
287427	22	2	0	FALSE	NA	NA	5.2	0	0	FALSE	FALSE	95	67.3878	67.3878	119.24	14.72	15.11	108.78	17.099	17.89	s287427	OK	PRJNA556249	SAMN12685588
287433	59	1	0	FALSE	NA	NA	4.08396	0	0	FALSE	FALSE	156	18.5101	18.5101	NA	15.688	15.1187	NA	18.291	17.7335	s287433	OK	PRJNA556249	SAMN12685589
287447	69	2	2	FALSE	NA	NA	2.3	0	1	FALSE	FALSE	145	53.8794	53.8794	55.1051	17.745	17.02	50.3662	28.202	27.89	s287447	OK	PRJNA556249	SAMN12685593
287457	63	1	1	FALSE	NA	NA	3.4	0	0	FALSE	FALSE	40	12.0071	NA	NA	40	40	NA	40	40	s287457	fail	NA	NA
287458	20	2	1	TRUE	Urine	Escherichia	3.8	0	0	FALSE	FALSE	95	5.0179	5.0179	1.30741	22.365	17.01	3.39121	28.683	25.39	s287458	OK	PRJNA556249	SAMN12685594
287471	34	1	0	FALSE	NA	NA	4.5	0	1	TRUE	FALSE	154	10.5247	NA	0.407709	40	32.96	NA	40	40	s287471	fail	NA	NA
287475	64	2	0	FALSE	NA	NA	3.81306	0	0	TRUE	FALSE	145	11.1029	11.1029	16.0723	27.283	25.55	23.9267	33.759	33.29	s287475	OK	PRJNA556249	SAMN12685595
287491	76	2	0	FALSE	NA	NA	3.48755	0	1	FALSE	FALSE	45	0.0583885	0.0583885	0.00796644	40	26.52	NA	40	40	s287491	OK	PRJNA556249	SAMN12685596
287492	54	2	9	FALSE	NA	NA	3.8	0	1	TRUE	TRUE	24	0.0228807	0.0228807	0.000517521	40	22.58	10.5294	40	37.43	s287492	OK	PRJNA556249	SAMN12685597
287494	55	2	0	FALSE	NA	NA	4.2	0	1	FALSE	FALSE	88	73.3246	73.3246	78.2727	18.21	17.99	129.2	19.919	20.96	s287494	OK	PRJNA556249	SAMN12685598
287505	75	2	0	FALSE	NA	NA	4.3	0	0	TRUE	FALSE	43	26.2061	26.2061	71.8498	17.731	17.39	27.8005	35.225	34.05	s287505	OK	PRJNA556249	SAMN12685600
287509	63	2	0	FALSE	NA	NA	3.3	0	1	FALSE	FALSE	144	4.86987	4.86987	NA	20.607	17.0883	NA	31.914	28.477	s287509	OK	PRJNA556249	SAMN12685601
287533	57	1	0	FALSE	NA	NA	3	0	1	FALSE	FALSE	114	11.9116	NA	NA	40	40	NA	40	40	s287533	fail	NA	NA
287539	50	2	5	TRUE	Urine	Escherichia	2.5	0	1	FALSE	FALSE	88	86.1173	86.1173	54.8287	19.52	19.55	132.166	31.737	33.73	s287539	OK	PRJNA556249	SAMN12685602
287546	65	2	-88	FALSE	NA	NA	3.5	0	1	TRUE	FALSE	116	0.0461787	0.0461787	0.000407379	40	22.99	2.50067	40	36.27	s287546	OK	PRJNA556249	SAMN12685603
287549	50	1	1	TRUE	Urine, Catheterized	Escherichia	3.7	0	1	FALSE	FALSE	38	11.9222	NA	NA	40	40	NA	40	40	s287549	fail	NA	NA
287562	74	1	0	TRUE	Bronchial Wash	Escherichia	3.4	1	1	FALSE	FALSE	128	9.51691	NA	NA	NA	NA	NA	NA	NA	s287562	fail	NA	NA
287574	39	2	0	FALSE	NA	NA	3.2	0	1	FALSE	FALSE	68	31.1685	31.1685	34.6817	27.146	26.53	26.3818	29.22	28.55	s287574	OK	PRJNA556249	SAMN12685605
287588	58	1	4	TRUE	Endotracheal Tube	Klebsiella	4	1	1	FALSE	FALSE	79	28.6172	28.6172	32.8599	25.659	24.97	23.999	27.985	27.18	s287588	OK	PRJNA556249	SAMN12685608
287596	60	1	23	TRUE	Endotracheal Tube	Enterobacter	2.5	1	1	TRUE	TRUE	86	0.698236	0.698236	0.103508	27.38	18.38	2.44839	24.818	20.72	s287596	OK	PRJNA556249	SAMN12685609
287624	68	2	-28	TRUE	Urine	Escherichia	3.6	0	1	TRUE	FALSE	63	48.9518	48.9518	63.9737	13.814	14.08	76.1327	16.277	17.13	s287624	OK	PRJNA556249	SAMN12685612
287627	87	1	1	TRUE	Urine	Escherichia	2.8	0	0	FALSE	FALSE	23	13.3785	13.3785	25.4886	22.793	21.73	19.3266	24.445	23.33	s287627	OK	PRJNA556249	SAMN12685613
287647	38	2	0	FALSE	NA	NA	3.1	0	1	FALSE	FALSE	68	13.1219	13.1219	8.18705	23.898	20.43	22.4018	25.594	24.11	s287647	OK	PRJNA556249	SAMN12685615
287661	62	2	0	TRUE	Tracheal Aspirate	Serratia	3.54254	0	1	TRUE	FALSE	58	44.3376	44.3376	34.206	22.93	21.52	39.3376	29.186	28.51	s287661	OK	PRJNA556249	SAMN12685617
NA	74	1	2	FALSE	NA	NA	3.4	0	1	FALSE	FALSE	29	15.6153	NA	NA	NA	NA	NA	NA	NA	NA	not_sequenced	NA	NA
NA	20	1	1	TRUE	Urine, Suprapubic	Escherichia	4.3	0	0	FALSE	FALSE	32	10.4951	NA	NA	NA	NA	NA	NA	NA	NA	not_sequenced	NA	NA
NA	73	2	1	TRUE	Urine	Escherichia	3.7169	0	0	FALSE	FALSE	45	12.4472	NA	NA	NA	NA	NA	NA	NA	NA	not_sequenced	NA	NA
NA	57	1	-59	FALSE	NA	NA	3.5	0	1	TRUE	TRUE	104	10.5198	NA	NA	NA	NA	NA	NA	NA	NA	not_sequenced	NA	NA
NA	71	1	0	FALSE	NA	NA	3.70457	0	0	TRUE	FALSE	117	12.7802	NA	NA	NA	NA	NA	NA	NA	NA	not_sequenced	NA	NA
NA	61	2	1	TRUE	Urine	Escherichia	3.9	0	1	FALSE	FALSE	146	12.5616	NA	NA	NA	NA	NA	NA	NA	NA	not_sequenced	NA	NA
NA	31	2	0	TRUE	Urine, Catheterized	Escherichia	4.1	0	0	FALSE	FALSE	150	12.0645	NA	NA	NA	NA	NA	NA	NA	NA	not_sequenced	NA	NA
